# Supplementary material for: Whole Black Rice Flour Improves the Physicochemical, Glycemic, and Sensory Properties of Cracker Snacks
Source: Foods. 2024 May 13;13(10):1503. doi: 10.3390/foods13101503 (PMC11120445; doi:10.3390/foods13101503)
Supplement: Supplementary file 1 [file foods-13-01503-s001.zip]

Archive with 1 entries (1 files):
- foods-2977234-supplementary.pdf
